# Supplementary material for: Comparison of Robot-Assisted Laparoscopic Partial Nephrectomy with Laparoscopic Cryoablation in the Treatment of Localised Renal Tumours: A Propensity Score-Matched Comparison of Long-Term Outcomes
Source: Diagnostics (Basel). 2021 Apr 23;11(5):759. doi: 10.3390/diagnostics11050759 (PMC8146293; doi:10.3390/diagnostics11050759)
Supplement: Supplementary file 1 [file diagnostics-11-00759-s001.zip]

Archive with 1 entries (1 files):
- diagnostics-1145755-supplementary.pdf
